# Supplementary material for: Thin Film Biocomposite Membrane for Forward Osmosis Supported by Eggshell Membrane
Source: Membranes (Basel). 2022 Jan 30;12(2):166. doi: 10.3390/membranes12020166 (PMC8879599; doi:10.3390/membranes12020166)
Supplement: Supplementary file 1 [file membranes-12-00166-s001.zip]

Archive with 1 entries (1 files):
- membranes-1556799-supplementary.pdf
